# Supplementary material for: Transcription factors LvBBX24 and LvbZIP44 coordinated anthocyanin accumulation in response to light in lily petals
Source: Hortic Res. 2024 Jul 30;11(10):uhae211. doi: 10.1093/hr/uhae211 (PMC11450212; doi:10.1093/hr/uhae211)
Supplement: Web_Material_uhae211 [file web_material_uhae211.zip]

Archive with 12 entries (12 files):
- Supplementary Table 1.xlsx
- Supporting Figure S1.pdf
- Supporting Figure S2.pdf
- Supporting Figure S3.pdf
- Supporting Figure S4.pdf
- Supporting Figure S5.pdf
- Supporting Figure S6.pdf
- Supporting Figure S7.pdf
- Supporting Figure S8.pdf
- Supporting Figure S9.pdf
- Supporting Figure S10.pdf
- Supporting Figures.docx
