# Supplementary material for: Transcription factors LvBBX24 and LvbZIP44 coordinated anthocyanin accumulation in response to light in lily petals
Source: Hortic Res. 2024 Jul 30;11(10):uhae211. doi: 10.1093/hr/uhae211 (PMC11450212; doi:10.1093/hr/uhae211)
Supplement: Web_Material_uhae211 [file web_material_uhae211.zip › Supplementary Table 1.xlsx]

## Sheet: Primer sequences used in the ex
Primers	Sequences (5’-3’)	Purposes
Lily-Actin-F	GTCCATCCATCGTCCACAG	RT-qPCR
Lily-Actin-R	CCTCAACAAGCCACCTACC
qLvBBX24-F	ATTATGAATGTGGCGACAAGAAG
qLvBBX24-R	AGATCAGGGACAATGAAGTACTCC
qLvbZIP44-F	GGCAAATCTGTTTCCATTCTCTC
qLvbZIP44-R	GCTCCGCTTCTACTACCAGTCTC
qLvDFR-F	GGGTCCTTTCATCACCTCAAC
qLvDFR-R	CCACTCGCTTCTGGATTCTCA
qLvANS-F	CCAAATGTCCGCAACCTGA
qLvANS-R	GCCAATGTGGACGAGAAGC
qLvUF3GT-F	GGCAACCTTGACTCCGTCTT
qLvUF3GT-R	GGGGATTGTTGGGTGAGGA
qLvCHS-F	CTCCGTCAACCGCCTCAT
qLvCHS-R	TGATCTCCGAGCAGACCACTA
qLvF3’H-F	CACAGCAGGGACAGACACCA
qLvF3’H-F	GGCACTTAGGAAGGGGAGG
qMdCHI-F	GCTACAAATGCGGTGATAG
qMdCHI-R	CGCCTCCACTACAACCTCC
qMdCHS-F	GGCAAGTGCTGTCGGATT
qMdCHS-R	CCCAAAGAAATAACCACAAG
qMdANS-F	GGAGAAGATCATCCTTAAGCCA
qMdANS-R	CTAAGATATATCATACCAACTATGCC
qMdDFR-F	GTTGAGGGAGATAGGGTTTGAG
qMdDFR-R	GGTAAATGTAAAACAATAGAGAGG
qMdUFGT-F	GGAAGTGGTTTTGTCGCCTG
qMdUFGT-R	CATTATTATTGAGCAACGAACAGC
qAtCHS-F	CGCATCACCAACAGTGAACAC
qAtCHS-R	TCCTCCGTCAGATGCATGTG
qAtF3H-F	TCAGATCGTTGAGGCTTGTG
qAtF3H-R	ATGTCGAAACGGAGCTTGTC
qAtDFR-F	AAACGTTAGCGGAGAAAGCA
qAtDFR-R	CCTCGTTCCGAGTGATAGGA
qAtANS-F	CATCGTGGGTTGGTGAATAA
qAtANS-R	GTCCGTGGAGGAAACTTAGC
q-DN101334 F	CCTCCTGTATCTCTGCCTCATC
q-DN101334 R	GCCGTCCTCACATACCACCT
q-DN98736 F	GCGATGATAAGGTCCATAAGTGT
q-DN98736 R	CGCAATAGAAGAAAGCAGGTG
q-DN89794 F	TCTCCTTCCCATCTCTGCCT
q-DN89794 R	GCTATTGCTCTTATCATTGTTGCT
LvBBX24-1300-BAMHI-F	GAGCTCGGTACCCGGGGATCC ATGAGGATCCAGTGTGATGTCT	Subcellular localization
LvBBX24-1300-SALI-R	GCCCTTGCTCACCATGTCGAC TCCAAGATCAGGGACAATGA
LvbZIP44-1300-BAMHI-F	GAGCTCGGTACCCGGGGATCC ATGCCCGACCATGGCAAATCTGTTTCCAT
LvbZIP44-1300-SALI-R	GCCCTTGCTCACCATGTCGAC CAAAACCCGCCGCCGCTGC
LvbZIP44-BK-ECORI-F	ATGGCCATGGAGGCCGAATTC ATGCCCGACCATGGCAAATCT	Yeast two-hybrid (Y2H)
LvbZIP44-BK-PSTI-R	TAGTTATGCGGCCGCTGCAG CTACAAAACCCGCCGCCG
LvBBX24-BK-ECORI-F	ATGGCCATGGAGGCCGAATTC ATGAGGATCCAGTGTGATGTCTG
LvBBX24-BK-PSTI-R	TAGTTATGCGGCCGCTGCAG TCATCCAAGATCAGGGACAATGAAG
LvBBX24-AD-ECORI-F	GCCATGGAGGCCAGTGAATTC ATGAGGATCCAGTGTGATGTCT
LvBBX24-AD-BAMHI-R	CAGCTCGAGCTCGATGGATCC TCATCCAAGATCAGGGACAAT
LvbZIP44-AD-ECORI-F	GCCATGGAGGCCAGTGAATTC ATGCCCGACCATGGCAAATC
LvbZIP44-AD-BAMHI-R	CAGCTCGAGCTCGATGGATCC CTACAAAACCCGCCGCCG
LvBBX24-PRION-F	AAAAGAGGGGGATTACATATG ATGAGGATCCAGTGTGATGTCTGCG	Transient overexpression
LvBBX24-PRION-R	CGATCGGGGAAATTCGAGCTC TCATCCAAGATCAGGGACAATGAAG
LvbZIP44-PRION-F	AAAAGAGGGGGATTACATATG ATGCCCGACCATGGCAAATCTG
LvbZIP44-PRION-R	CGATCGGGGAAATTCGAGCTC CTACAAAACCCGCCGCCGC
LvBBX24-PTRV2-ECORI-F	GTGAGTAAGGTTACCGAATTC TTCGCCATTCGCTCCCTCG	Virus induced gene silencing（VIGS）
LvBBX24-PTRV2-BAMHI-R	CGTGAGCTCGGTACCGGATCC CCAAGATCAGGGACAATGAAGTACTC
LvbZIP44-PTRV2-ECORI-F	GTGAGTAAGGTTACCGAATTC ATGCCCGACCATGGCAAATC
LvbZIP44-PTRV2-BAMHI-R	CGTGAGCTCGGTACCGGATCC TTCACCGAATCTCTGTCTGAGATCTTT
LvBBX24-6P-BAMHI-F	TTCCAGGGGCCCCTGGGATCC ATGAGGATCCAGTGTGATGTC	Pull-Down
LvBBX24-6P-XHOI-R	GTCACGATGCGGCCGCTCGAG TCATCCAAGATCAGGGACAAT
LvbZIP44-PET30-BAMHI-F	GCCATGGCTGATATCGGATCC ATGCCCGACCATGGCAAATCTG
LvbZIP44-PET30-HINDIII-R	CTCGAGTGCGGCCGCAAGCTT CAAAACCCGCCGCCGCTGCA
LvbZIP44-6P-BAMHI-F	TTCCAGGGGCCCCTGGGATCC ATGCCCGACCATGGCAAATCTG	Electrophoretic mobility shift assay（EMSA）
LvbZIP44-6P-XHOI-R	GTCACGATGCGGCCGCTCGAG CTACAAAACCCGCCGCCGC
g-1-F	AGAATTGACAGTATGGAACT
g-1-R	CTTCCGTCGTTGATAATGTA
g-3-F	CATCTCCTTCAGTTGCTAATAG
g-3-R	ATGGACCACTGATAAATGCTGA
LvbZIP44-NLUC-BAMHI-F	CGAGCTCGGTACCCGGGATCC ATGCCCGACCATGGCAAATCTGTTTCCATTC	firefly luciferase complementation imaging (LCI)
LvbZIP44-NLUC-SALI-R	CGCGTACGAGATCTGGTCGAC CAAAACCCGCCGCCGCTGCAG
LvbZIP44-CLUC-BAMHI-F	CCGGGGCGGTACCCGGGAT ATGCCCGACCATGGCAAATCTGTTTCCATTC
LvbZIP44-CLUC-PSTI-R	ATACGAACGAAAGCTCTGCAG CTACAAAACCCGCCGCCGCTGC
LvBBX24-NLUC-BAMHI-F	CGAGCTCGGTACCCGGGATCC ATGAGGATCCAGTGTGATGTCT
LvBBX24-NLUC-SALI-R	CGCGTACGAGATCTGGTCGAC TCCAAGATCAGGGACAATGAAGT
LvBBX24-CLUC-BAMHI-F	CCGGGGCGGTACCCGGGAT ATGAGGATCCAGTGTGATGTCT
LvBBX24-CLUC-PSTI-R	ATACGAACGAAAGCTCTGCAG TCATCCAAGATCAGGGACAATGAAG
LvBBX24-NE-SACI-F	GAGAACACGGGGGACGAGCTC ATGAGGATCCAGTGTGATGTCT	Bimolecular fluorescence complementation (BiFC)
LvBBX24-NE-SALI-R	CAACTTTTGCTCCATGTCGAC TCCAAGATCAGGGACAATGAAGT
LvBBX24-CE-SACI-F	GAGAACACGGGGGACGAGCTC ATGAGGATCCAGTGTGATGTCT
LvBBX24-CE-SALI-R	ATCGTATGGGTACATGTCGAC TCCAAGATCAGGGACAATGAAGT
LvbZIP44-NE-SACI-F	GAGAACACGGGGGACGAGCTC ATGCCCGACCATGGCAAATCTGTTTCCATTC
LvbZIP44-NE-SALI-R	CAACTTTTGCTCCATGTCGAC CAAAACCCGCCGCCGCTGCAG
LvbZIP44-CE-SACI-F	GAGAACACGGGGGACGAGCTC ATGCCCGACCATGGCAAATCTGTTTCCATTC
LvbZIP44-CE-SALI-R	ATCGTATGGGTACATGTCGAC CAAAACCCGCCGCCGCTGCAG
P1-PABAI-SACI-F	GAAAAGCTTGAATTCGAGCTC AAGTGTCTGGTATTCAGAATTG	Yeast one-hybrid (Y1H)
P1-PABAI-XHOI-R	ATACAGAGCACATGCCTCGAG CTAACTAGAGGCTCCTGATAT
P2-PABAI-SACI-F	GAAAAGCTTGAATTCGAGCTC CCTCTAGTTAGCTCCTATAGTT
P2-PABAI-XHOI-R	ATACAGAGCACATGCCTCGAG ATGATGGACCACTGATAAATG
P3-PABAI-SACI-F	GAAAAGCTTGAATTCGAGCTC ATCATCGTAAGCGGTTGTGG
P3-PABAI-XHOI-R	ATACAGAGCACATGCCTCGAG CCTTTCATTTGAAGGGAGTTTGC
LvBBX24-pRI101-Nde Ⅰ F	TCTTCACTGTTGATACATATG ATGAGGATCCAGTGTGATGTCTGCG	Dual-luciferase reporter
LvBBX24-pRI101-EcoR Ⅰ R	AGAGTTGTTGATTCAGAATTC TCATCCAAGATCAGGGACAATGAAG
LvbZIP44-pRI101-Nde Ⅰ F	TCTTCACTGTTGATACATATG ATGCCCGACCATGGCAAAT
LvbZIP44-pRI101-EcoR Ⅰ R	AGAGTTGTTGATTCAGAATTC CTACAAAACCCGCCGCCG
MYB5-0800-HINDIII-F	GTCGACGGTATCGATAAGCTT GTCTGGTATTCAGAATTGACAGTATGG
MYB5-0800-BAMHI-R	CGCTCTAGAACTAGTGGATCC AGAGATAAAGTTTGGCAGAGTCTAAAGGG
Mut 1-0800-F	GTACCATTGGCAAAAAATATATATTTGGTAAAACT
Mut 1-0800-R	CCAAATATATATTTTTTGCCAATGGTACTCTTCC
Mut 2-0800-F	CGGAAGTAGAGAAAAAAGTGATCACGGAAATAAGT
Mut 2-0800-R	CCGTGATCACTTTTTTCTCTACTTCCGTCGTTGATAATG
Mut 3-0800-F	CACCGACGACCAAAAAAACCTACTGTCTTTCAGCATTTATC
Mut 3-0800-R	GACAGTAGGTTTTTTTGGTCGTCGGTGTTTGAAATC

## Sheet: RNA-seq about BBXs genes
								baseMean	baseMeanL	baseMeanD	foldChange(D/L)	log2FoldChange	pval	padj
		FKPM
PRJNA649743	PRJNA1113360	D1	D2	D3	L1	L2	L3
TRINITY_DN97273_c0_g3	TRINITY_DN1049_c0_g1	1708.7	1772.57	1709.73	4568.15	1323.2	3136.38	32349.2	40337.5	24360.9	0.603926	-0.727556	0.232736	1
TRINITY_DN101334_c2_g3	TRINITY_DN9225_c0_g1	1.4	1.51	0.77	1.26	2.04	2.47	22.9938	27.9129	18.0747	0.647539	-0.626962	0.24242	1
TRINITY_DN98736_c3_g1	TRINITY_DN14706_c0_g1	32.48	37.13	41.67	35.75	26.63	66.32	256.363	276.444	236.281	0.854715	-0.226484	0.747394	1
TRINITY_DN89794_c0_g2	TRINITY_DN25719_c0_g1	0.34	0.26	0.35	0	0	0.81	2.43482	2.28158	2.58807	1.13433	0.181846	0.908699	1
